# Supplementary material for: Six-Year Prescription Pattern of Antimicrobial Use in Cats at the Veterinary Teaching Hospital of the University of Pisa
Source: Animals (Basel). 2024 Feb 5;14(3):521. doi: 10.3390/ani14030521 (PMC10854698; doi:10.3390/ani14030521)
Supplement: Supplementary file 1 [file animals-14-00521-s001.zip]

Archive with 1 entries (1 files):
- animals-2794309-supplementary.pdf
